# Supplementary material for: Mettl3-mediated mRNA m6A methylation promotes dendritic cell activation
Source: Nat Commun. 2019 Apr 23;10:1898. doi: 10.1038/s41467-019-09903-6 (PMC6478715; doi:10.1038/s41467-019-09903-6)
Supplement: Supplementary file 4 — Source Data [file 41467_2019_9903_MOESM4_ESM.xlsx]

## Sheet: Figure1
	Figure1a				Figure1b

## Sheet: Figure7
	Figure7a					Figure7b				Figure7d
